# Supplementary material for: Heavy Metals Affect the Antioxidant Defences in the Soil Ciliate Rigidohymena tetracirrata
Source: J Xenobiot. 2025 Oct 17;15(5):169. doi: 10.3390/jox15050169 (PMC12565027; doi:10.3390/jox15050169)
Supplement: Supplementary file 1 [file jox-15-00169-s001.zip]

Archive with 1 entries (1 files):
- jox-3817272-supplementary.pdf
